# Supplementary material for: Neuroprotective Effects of Fluoxetine Derivative 4-[3-Oxo-3-(2-trifluoromethyl-phenyl)-propyl]-morpholinium Chloride (OTPM) as a Potent Modulator of Motor Deficits and Neuroinflammatory Pathways in LPS-Induced BV-2 Microglial Cells and MPTP-Induced Parkinsonian Models
Source: Pharmaceuticals (Basel). 2025 Nov 26;18(12):1799. doi: 10.3390/ph18121799 (PMC12735652; doi:10.3390/ph18121799)
Supplement: Supplementary file 1 [file pharmaceuticals-18-01799-s001.zip]

Archive with 3 entries (3 files):
- Figure S1. Inflammatory mediators and cytokines.pdf
- File S1. Raw data of in vitro and in vivo studies.pptx
- Table S1.pdf
